# Supplementary material for: Functional Characterization of Cnidarian HCN Channels Points to an Early Evolution of Ih
Source: PLoS One. 2015 Nov 10;10(11):e0142730. doi: 10.1371/journal.pone.0142730 (PMC4640657; doi:10.1371/journal.pone.0142730)
Supplement: S1 Table — (XLSX) [file pone.0142730.s001.xlsx]

## Sheet: SEQUENCE LIST
TREE NAME	GROUP	SPECIES SOURCE	ACCESSION	FULL LENGTH SEQUENCE	ALIGNED REGION S1 THROUGH CNBDH
Hsap_HCN3	HCN	Homo sapiens (human)	NP_065948.1	MEAEQRPAAGASEGATPGLEAVPPVAPPPATAASGPIPKSGPEPKRRHLGTLLQPTVNKFSLRVFGSHKAVEIEQERVKSAGAWIIHPYSDFRFYWDLIMLLLMVGNLIVLPVGITFFKEENSPPWIVFNVLSDTFFLLDLVLNFRTGIVVEEGAEILLAPRAIRTRYLRTWFLVDLISSIPVDYIFLVVELEPRLDAEVYKTARALRIVRFTKILSLLRLLRLSRLIRYIHQWEEIFHMTYDLASAVVRIFNLIGMMLLLCHWDGCLQFLVPMLQDFPPDCWVSINHMVNHSWGRQYSHALFKAMSHMLCIGYGQQAPVGMPDVWLTMLSMIVGATCYAMFIGHATALIQSLDSSRRQYQEKYKQVEQYMSFHKLPADTRQRIHEYYEHRYQGKMFDE…	RFYWDLIMLLLMVGNLIVLPVGITFFKEEWIVFNVLSDTFFLLDLVLNFRTGIVVEEEILLAPRAIRTRYLRTWFLVDLISSIPVDYIFLVVETKILSLLRLLRLSRLIRYIHQWEEIFVVRIFNLIGMMLLLCHWDGCLQFLVPMLQDFPPDCWVSINWGRQYSHALFKAMSHMLCIGYGQAPVGMPDVWLTMLSMIVGATCYAMFIGHATALIQSLDSSRRQYQEKYKQVEQYMSFHKLPADTRQRIHEYYEHRYEESILGELSEPLREEIINFTCRGLVAHMPLFAHADPSFVTAVLTKLRFEVFQPGDLVVREGSVGRKMYFIQHGLLSVLARGARDRLTDGSYFG
Hsap_HCN1	HCN	Homo sapiens (human)	NP_066550.2	MEGGGKPNSSSNSRDDGNSVFPAKASATGAGPAAAEKRLGTPPGGGGAGAKEHGNSVCFKVDGGGGGGGGGAGGEEPAGGFEDAEGPRRQYGFMQRQFTSMLQPGVNKFSLRMFGSQKAVEKEQERVKTAGFWIIHPYSDFRFYWDLIMLIMMVGNLVIIPVGITFFTEQTTTPWIIFNVASDTVFLLDLIMNFRTGTVNEDSSEIILDPKVIKMNYLKSWFVVDFISSIPVDYIFIIVEKGMDSEVYKTARALRIVRFTKILSLLRLLRLSRLIRYIHQWEEIFHMTYDLASAVVRIFNLIGMMLLLCHWDGCLQFLVPLLQDFPPDCWVSLNEMVNDSWGKQYSYALFKAMSHMLCIGYGAQAPVSMSDLWITMLSMIVGATCYAMFVGHATALIQS…	RFYWDLIMLIMMVGNLVIIPVGITFFTEQWIIFNVASDTVFLLDLIMNFRTGTVNEDEIILDPKVIKMNYLKSWFVVDFISSIPVDYIFIIVETKILSLLRLLRLSRLIRYIHQWEEIFVVRIFNLIGMMLLLCHWDGCLQFLVPLLQDFPPDCWVSLNWGKQYSYALFKAMSHMLCIGYGQAPVSMSDLWITMLSMIVGATCYAMFVGHATALIQSLDSSRRQYQEKYKQVEQYMSFHKLPADMRQKIHDYYEHRYEENILNELNDPLREEIVNFNCRKLVATMPLFANADPNFVTAMLSKLRFEVFQPGDYIIREGAVGKKMYFIQHGVAGVITKSSKEKLTDGSYFG
Hsap_HCN4	HCN	Homo sapiens (human)	NP_005468.1	MDKLPPSMRKRLYSLPQQVGAKAWIMDEEEDAEEEGAGGRQDPSRRSIRLRPLPSPSPSAAAGGTESRSSALGAADSEGPARGAGKSSTNGDCRRFRGSLASLGSRGGGSGGTGSGSSHGHLHDSAEERRLIAEGDASPGEDRTPPGLAAEPERPGASAQPAASPPPPQQPPQPASASCEQPSVDTAIKVEGGAAAGDQILPEAEVRLGQAGFMQRQFGAMLQPGVNKFSLRMFGSQKAVEREQERVKSAGFWIIHPYSDFRFYWDLTMLLLMVGNLIIIPVGITFFKDENTTPWIVFNVVSDTFFLIDLVLNFRTGIVVEDNTEIILDPQRIKMKYLKSWFMVDFISSIPVDYIFLIVETRIDSEVYKTARALRIVRFTKILSLLRLLRLSRLIRYIH…	RFYWDLTMLLLMVGNLIIIPVGITFFKDEWIVFNVVSDTFFLIDLVLNFRTGIVVEDEIILDPQRIKMKYLKSWFMVDFISSIPVDYIFLIVETKILSLLRLLRLSRLIRYIHQWEEIFVVRIVNLIGMMLLLCHWDGCLQFLVPMLQDFPDDCWVSINWGKQYSYALFKAMSHMLCIGYGQAPVGMSDVWLTMLSMIVGATCYAMFIGHATALIQSLDSSRRQYQEKYKQVEQYMSFHKLPPDTRQRIHDYYEHRYEESILGELSEPLREEIINFNCRKLVASMPLFANADPNFVTSMLTKLRFEVFQPGDYIIREGTIGKKMYFIQHGVVSVLTKGNKEKLADGSYFG
Hsap_HCN2	HCN	Homo sapiens (human)	NP_001185.3	MDARGGGGRPGESPGATPAPGPPPPPPAPPPGPGPAPPQHPPRAEALPPEAADEGGPRGRLRSRDSSCGRPGTPGAASTAKGSPNGECGRGEPQCSPAGPEGPARGPKVSFSCRGAASGPAPGPGPAEEAGSEEAGPAGEPRGSQASFMQRQFGALLQPGVNKFSLRMFGSQKAVEREQERVKSAGAWIIHPYSDFRFYWDFTMLLFMVGNLIIIPVGITFFKDETTAPWIVFNVVSDTFFLMDLVLNFRTGIVIEDNTEIILDPEKIKKKYLRTWFVVDFVSSIPVDYIFLIVEKGIDSEVYKTARALRIVRFTKILSLLRLLRLSRLIRYIHQWEEIFHMTYDLASAVMRICNLISMMLLLCHWDGCLQFLVPMLQDFPRNCWVSINGMVNHSWSEL…	RFYWDFTMLLFMVGNLIIIPVGITFFKDEWIVFNVVSDTFFLMDLVLNFRTGIVIEDEIILDPEKIKKKYLRTWFVVDFVSSIPVDYIFLIVETKILSLLRLLRLSRLIRYIHQWEEIFVMRICNLISMMLLLCHWDGCLQFLVPMLQDFPRNCWVSINWSELYSFALFKAMSHMLCIGYGQAPESMTDIWLTMLSMIVGATCYAMFIGHATALIQSLDSSRRQYQEKYKQVEQYMSFHKLPADFRQKIHDYYEHRYEDSILGELNGPLREEIVNFNCRKLVASMPLFANADPNFVTAMLTKLKFEVFQPGDYIIREGTIGKKMYFIQHGVVSVLTKGNKEKLSDGSYFG
Cint_HCNa	HCN	Ciona intestinalis (vase tunicate)	AFB83347.1	MPPKRKVGSKPNESKNDPKPEVPKIFLATESSSDVPQFSIQVDDHDVEASTNNQPNNMVIASEPTVSYLAMNMDPGLVRRKSQQFEANIKAEEEEQVREALDKERKQVEKLVSSRSVAQGSLSSAMHLHPDKSSFRRGVTGSMSIPMNKMSLKLYGSEKAVIEEQERLKKAGSWIIHPYSNFRFIWDSFTLVLLLVNIILIPVIISFWKDDDSAWLPFKAVSDTWFLTDIIINFRTGIVIDGPDSEVVLDPKQIRMMYLKTWFTIDLVSTFPFDLVFTIIDGASSMAETGLKALSLLRFAKILALLRLLRLSRFIRYMKQWEEIFNFQYEMALAFARIFNLIMLMLFICHFNGCLQYMVPMFLDFPEKTWVRDRNLHLSNVTIWERYSWSVFKSTSHML…	RFIWDSFTLVLLLVNIILIPVIISFWKDDWLPFKAVSDTWFLTDIIINFRTGIVIDGEVVLDPKQIRMMYLKTWFTIDLVSTFPFDLVFTIIDAKILALLRLLRLSRFIRYMKQWEEIFFARIFNLIMLMLFICHFNGCLQYMVPMFLDFPEKTWVRDRIWERYSWSVFKSTSHMLCIGYGFPPQGLVDVWVTYVSMCSGAMCFALFIGNATSLIQSMDASKRAYKEKYMQVKEYMQFRKLPSGLRHRISDYYENRFEERILTELNHNLREEVIQYNCKDLVDQVPFFNEADPSFVAAMLSKLNFEVFLNDEVIVKEGTEGRKMYFINRGTVTIK-SAQHKSLSDGCYFG
Cint_HCNb	HCN	Ciona intestinalis (vase tunicate)	AFB83348.1	MSVPVTKFSLRMYGSQKAVEQEQKRQESAGSFVIHPYSNFRFYWDFFTLILLLISMIIIPVAITFFNDEMRTDSGWIAFNLCLDFWFLSDIIMNFHTGIIVEYGDGDVVLDLPTIRSRYLRSWFAIDLISTLPVDYLLQLTSGSSASASASRAMKLFRFAKIISLLRLLRISRLIRYVHQWEHIVGMQYDLAVAAVRIFNLVCLMLLIGHWNGCLQFLIPMLHNYPADSWIVIDKLVGKPWAEQYSWSMFKAMSHMLCIGYGQQPPKNLMDLWMTMLSMVSGAVCFAMFIGHATALIQSMDSSKRQYKEKYMQVKEYMRFRRLPKTLRSKVYEYYENRFQGKMFDENGILSELSTNLREEVVNFNCRHLVASVPFFSNAESDFVTEVVQKLKYEVFQPK…	RFYWDFFTLILLLISMIIIPVAITFFNDEWIAFNLCLDFWFLSDIIMNFHTGIIVEYDVVLDLPTIRSRYLRSWFAIDLISTLPVDYLLQLTSAKIISLLRLLRISRLIRYVHQWEHIVAVRIFNLVCLMLLIGHWNGCLQFLIPMLHNYPADSWIVIDWAEQYSWSMFKAMSHMLCIGYGQPPKNLMDLWMTMLSMVSGAVCFAMFIGHATALIQSMDSSKRQYKEKYMQVKEYMRFRRLPKTLRSKVYEYYENRFENGILSELSTNLREEVVNFNCRHLVASVPFFSNAESDFVTEVVQKLKYEVFQPKDVIVREGEIGKKMYFIQHGLVEVKNSHRSEQLSDGSYFG
Amel_HCN	HCN	Apis mellifera (honey bee)	AAQ16312.1	MNYKGSGKVHFGVDDVSLYGTPKEEPGPGLPGQEVKQSFLKNQLQALFQPTDNKLAMKLFGSKKALMKERIRQKAAGHWVIHPCSSFRFYWDLCMLLLLVANLIILPVAISFFNDDLSTRWIAFNCLSDTIFLIDIVVNFRTGIMQQDNAEQVILDPKLIAKHYLRTWFFLDLISSIPLDYIFLIFNQFQDFSESFQILHAGRALRILRLAKLLSLVRLLRLSRLVRYVSQWEEVYFLNMASVFMRIFNLICMMLLIGHWSGCLQFLVPMLQGFPSNSWVAINELQDSFWLEQYSWALFKAMSHMLCIGYGRFPPQSLTDMWLTMLSMISGATCYALFLGHATNLIQSLDSSRRQYREKVKQVEEYMAYRKLPREMRQRITEYFEHRYQGKFFDEELIL…	RFYWDLCMLLLLVANLIILPVAISFFNDDWIAFNCLSDTIFLIDIVVNFRTGIMQQDQVILDPKLIAKHYLRTWFFLDLISSIPLDYIFLIFNAKLLSLVRLLRLSRLVRYVSQWEEVYFMRIFNLICMMLLIGHWSGCLQFLVPMLQGFPSNSWVAINWLEQYSWALFKAMSHMLCIGYGFPPQSLTDMWLTMLSMISGATCYALFLGHATNLIQSLDSSRRQYREKVKQVEEYMAYRKLPREMRQRITEYFEHRYEELILGELSEKLREDVINYNCRSLVASVPFFANADSNFVSDVVTKLRYEVFQPGDIIIKEGTIGSKMYFIQEGIVDIVMANGEVSLSDGSYFG
Dmel_HCN	HCN	Drosophila melanogaster (fruit fly)	AAD42059.1	MPALSAVAARQQQLLLNGSLKGKGQSQSQGQSRQTLPGHRASVRSESGSGSSHTIPATGKSPPVPHSLAAKISSSASGSKNCNLLSASSNSCHKLNAHAQGSGAGSGSGSGSGSGPPGHSHYAAASPKSSVSSNGHLNKYCLTDLTRRKAEFNRQLSAPTDYTHHSSSNGSQQEGSSEANEGHEPVGESTITVASAGVSYPHPYSYPYHYAHHASSATAPANLKASLQLHSFGSHHPCPYPARPTSTSCTNSFNRRHIRRHKGKLGDRLLSGDSEESVRCSYCSVLNVNDNDLRISFENTCTDSLVTAFDDEALLICDQGTEMVHFDDVSLYGTPKEEPMPNIPIVSEKVSANFLKSQLQSWFQPTDNRLAMKLFGSRKALVKERIRQKTSGHWVIHPC…	RFYWDLCMLLLLVANLIILPVAISFFNDDWIAFNCLSDTIFLIDIVVNFRTGIMQQDQVILDPKLIAKHYLRTWFFLDLISSIPLDYIFLIFNAKLLSLVRLLRLSRLVRYVSQWEEVYFMRIFNLICMMLLIGHWSGCLQFLVPMLQGFPSNSWVSINWLEQYSWALFKAMSHMLCIGYGFPPQSLTDMWLTMLSMISGATCYALFLGHATNLIQSLDSSRRQYREKVKQVEEYMAYRKLPRDMRQRITEYFEHRYEELILGELSEKLREDVINYNCRSLVASVPFFANADSNFVSDVVTKLKYEVFQPGDIIIKEGTIGTKMYFIQEGVVDIVMANGEVSLSDGSYFG
Pint_HCN	HCN	Panulirus interruptus (California spiny lobster)	ABI94036.1	MNYRDVSKVHFGGDDVSLYGTPKEELGPGQLCVGAAGAPPGVEPKPSFLKNQLQALFQPTDNRLAMKLFGSKKALMKERIRQKAAGHWIIHPCSNFRFYWDLCMLFLLVANLIILPVAISFFNDDLSTRWIAFNCLSDTIFLIDIVVNFRTGIMQQDNSEQVILDPKLIARHYLKTWFLLDLISSVPLDYIFLIFNKYRDKEDFNESFQILQAGRALRILRLAKLLSLVRLLRLSRLVRYVSQWEEVYFLNMASVFMRIFNLISMMLLIGHWSGCLQFLVPMLQGFPSNSWVAINELQDSFWLEQYSWALFKAMSHMLCIGYGRFPPQSLTDMWLTMLSMICGATCYALFLGHATNLIQSLDSSRRQYREKLKQVEEYMAYRKLPRELRTRITEYFEHR…	RFYWDLCMLFLLVANLIILPVAISFFNDDWIAFNCLSDTIFLIDIVVNFRTGIMQQDQVILDPKLIARHYLKTWFLLDLISSVPLDYIFLIFNAKLLSLVRLLRLSRLVRYVSQWEEVYFMRIFNLISMMLLIGHWSGCLQFLVPMLQGFPSNSWVAINWLEQYSWALFKAMSHMLCIGYGFPPQSLTDMWLTMLSMICGATCYALFLGHATNLIQSLDSSRRQYREKLKQVEEYMAYRKLPRELRTRITEYFEHRYEEMILGELSEKLREDVINYNCRSLVASVPFFANADPGFVSEVVTKLKYEVFLPGDIIIKEGTIGNKMYFIQEGIVDIVMSNGEVSLSDGSYFG
Lgig_HCN	HCN	Lottia gigantea (owl limpet)	XP_009054816.1	MPCLQSGTANPSITITLDSDSDSVYSDYLSPEINYKNDVRVQFIGDDTSLYGTPKEELLPPSQETNNAVEIKPSPTSYLKDQILYFFQPSDNKLAMKLFGNKNALLKEKMRHKRVGNWVIHPCSNFRFYWDLVMLVLLIGNLIILPVAISFFNDDLSTHWIVFNCISDTVFFLDIIINFRTGVILNDFADEIILDPKLIAKHYMKTWFFLDLLSSIPMDYIFLMWDAEADFSQLFHAGRALRMLRLVKLLSLLRLLRLSRLVRYVQQWEEVCFLAIAGKFMRIFNLICLMFLLGHWNGCLQFLIPMLQDFPKDCWVSIEELQDAHWAEQYTWSLFKALSHMLCIGYGRFPPQNMSDTWLTILSMLSGATCYALFLAHTTTLIQSFDTSRRLYNEKFKQV…	RFYWDLVMLVLLIGNLIILPVAISFFNDDWIVFNCISDTVFFLDIIINFRTGVILNDEIILDPKLIAKHYMKTWFFLDLLSSIPMDYIFLMWDVKLLSLLRLLRLSRLVRYVQQWEEVCFMRIFNLICLMFLLGHWNGCLQFLIPMLQDFPKDCWVSIEWAEQYTWSLFKALSHMLCIGYGFPPQNMSDTWLTILSMLSGATCYALFLAHTTTLIQSFDTSRRLYNEKFKQVEEYMIYRKLPRSLRQRITDYYEHRYEETIHRELNECLRQEVINHNCRALVASVPFFTNADPEFVSEVVSKLEFEVYQNGDYIIKEGTIGTKMYFIQEGIVDIITSDNEVSLSDGSYFG
Spur_SPIH	HCN	Strongylocentrotus purpuratus (purple sea urchin)	NP_999729.1	MDNKETNGELEQSDEADPSGQNLDDGETDSKQEENLINVSPPKTPPGPPPPLKNGGRGQKPPKIPICHQNGKLPKEVEWTEDRGEDRKDSLTLQSKLDHGAYTDEKQDLLTYLDRHGINSPVKLTPDETGGSSALDILGIIEERDTGALGSDPSSTMQAMAKPVGFLQRQLWTVLQPSDNRLSMKLFGSKKGLQKEKYRLRKAGVLIIHPCSHFRFYWDLLMLCLIMANVILLPVVITFFHNKDMSTGWLIFNCFSDTFFILDLICNFRTGIMNPKSAEQVILNPRQIAYHYLRSWFIIDLVSSIPMDYIFLLAGGQNRHFLEVSRALKILRFAKLLSLLRLLRLSRLMRFVSQWEQAFNVANAVIRICNLVCMMLLIGHWNGCLQYLVPMLQEYPDQS…	RFYWDLLMLCLIMANVILLPVVITFFHNKWLIFNCFSDTFFILDLICNFRTGIMNPKQVILNPRQIAYHYLRSWFIIDLVSSIPMDYIFLLAGAKLLSLLRLLRLSRLMRFVSQWEQAFVIRICNLVCMMLLIGHWNGCLQYLVPMLQEYPDQSWVAINWWEQYTWALFKALSHMLCIGYGFPPQSITDVWLTIVSMVSGATCFALFIGHATNLIQSMDSSSRQYREKLKQVEEYMQYRKLPSHLRNKILDYYEYRYERHIFREVSESIRQDVANYNCRDLVASVPFFVGADSNFVTRVVTLLEFEVFQPADYVIQEGTFGDRMFFIQQGIVDIIMSDGVISLSDGSYFG
Nvec_NvHCN2	HCN	Nematostella vectensis (starlet sea anemone)	KT580853	MKRSDFTFINEVEPGTSSGDGMTVGSQNAGTSSEGESNEYLRDSTGGLNKVAVKSRASEKGKKQTSPSAPTFTIVDIDLDRRRPTKLEPITHVNFEGNNEQTKVSPNARMESIDNQASAHEIEMDDLIKGHSERRSASVWEKGSEPNANARHRHHLSLSFPHLSIDGAAFQSAIEMRLKSWLKPMDNKMNMKVFGSKRAMKDEQLRYSRAGWVIHPTSIFRLYWDMWVLLLLLINLFALPVLISFFADNVSARWIAFNAVSDTAFLLDILLNFRTGVLVHGSPNKFILDPKIIAKRYLKTWFFIDLISSLPIDYIVEAATQSSTKSLIGATRTLKLLRFAKLLGLLKLLRLSRLVRYVQQYEEILNVTRSVIRFINLVSIILLIAHWNGCLQFLVPYLQ…	RLYWDMWVLLLLLINLFALPVLISFFADNWIAFNAVSDTAFLLDILLNFRTGVLVHGKFILDPKIIAKRYLKTWFFIDLISSLPIDYIVEAATAKLLGLLKLLRLSRLVRYVQQYEEILVIRFINLVSIILLIAHWNGCLQFLVPYLQDFPETSWVSIHWWEQYCWSLFKAMSHMLCIGYGYPPQNIAEVWVTTFSMLTGATFYAMFIAYCINFIQQLDSPGRNYREKIQQIEEYMSYRRLPVELRDRMTKYYDHRYEEKILHEISKPLREQIINYNCRDLVQSVPFFTEAEPDFVSAIITRLSFEVYLEGDIIVREGELGTEMYFLREGVVSVTVGGKHAELCDGAYFG
Ofav_HCN2	HCN	Orbicella faveolata (star coral)	http://montastraea.psu.edu/genome/	MSEVRSDDAEGTLRSASCKSIDKLQTDSECKETRDAKHDEISSAPENQSEDTSANGKRASGSSYETENSILSSHLSLQALQALNDASAQDDDEVRGTEEIGLCEQGSSNEISVEGNPVAFREFDSTCSSPLLNGRVVNNEDAHITTENLQETISERNNHLTNRASRIFSFLGRKLRTSSSNAKRTNGDVIVTIDAEELTVLDPQAKPKPSFNDRVKVWFQPMDNKMNMKVFGSRKAMADELVRFRKAGWIIHPTSAFRLYWDLMILSLLIVNMFVLPVAIAFFNDDMSPSWIAFNSISDGAFLLDIVLNFRTGVLVHGTPNKFILDPKKIAIRYARTWFLIDLVSSFPFDYMVSSATSSGSGRLLGASRALRILRMAKLLSLLRLLRISRLVRYVHQYE…	RLYWDLMILSLLIVNMFVLPVAIAFFNDDWIAFNSISDGAFLLDIVLNFRTGVLVHGKFILDPKKIAIRYARTWFLIDLVSSFPFDYMVSSATAKLLSLLRLLRISRLVRYVHQYEEILVIRFVNLISLMMLVAHWNGCMQYLVPVLDDFPDDSWVMIHWTEQYLWALFKALSHMLCIGYGHPPQNIPETCVTISSMMTGATFYALFIAYSINVIQTMDSPGRNYREKIQQIEEYMSHRKLPVNLRDKITKYYEHRFEEKILGEVSRPLRKAIVNYNCRELLRAVPFFYDADPDFVSAIITKLEFEVYLEGDVIIREGELGTEMYFLKSGIVSVSCDGVTTDLTDGSYFG
Amil_HCN2	HCN	Acropora millepora (stony coral)	JT021767	MSEQNIKANHAQEGKSCDRIDGFQTQPGEKVLSPRSGQNDGGKFCESQSETGNNFSDVRRDSQCSCGTENSILLSNYNSMQRLQTFDDENAQGYDQIHKNALGADFKERKTPDSAQVATNMEVLRDFDPICAKPFLNGHSRCPVSEEDTFVEKPREVMSARHSNLSTRIGRRVRSFFDTRRPRSHTAQVQFSKANGANVVITIEDEAKCTARSDTSFRRFKEWLQPMDNKLNIKVFGSRKAMDEEMLRYKTAGWIIHPLSAFRLYWDLIILALLIVNMFLLPLAIAFFIDDMSSRWVAVNLASDGILLLDIVLNFKTGVLVHGTPNIFILDPKKIAMRYARGWFMIDLISSFPFDYVVSSASSLHSQGRLFGASRALRILRMAKLLSLLRLLRISRLVR…	RLYWDLIILALLIVNMFLLPLAIAFFIDDWVAVNLASDGILLLDIVLNFKTGVHTPIFILDPKKIAMRYARGWFMIDLISSFPFDYVVALLSLLRLLRISRLVRKVHQYEEVLNIRFFNLVSLMLLVAHWNGCMQFLVVLDDFPDDSWVMLHTEQYFWALFKALSHMLCIGYRHPPQNIPETCVTISSMMTGATFYALFIAYSINVIQTMDSPGRSYKEKIKEIEEYMSHRRLPVSLRDKITKYYEHRFREERLLREVSRPLRTSIVNYNCRELVRKPFSDADPEFVSAIITKLEFEVYLEDDIIIREGQMGTEMYFLKSGVVSVSEGKVSDLTDGSYFG
Hvul_HCN	HCN	Hydra vulgaris (Hydra)	XP_012559677.1	MYNQGSINEEPIKSKMEISLAEKKSYDHCGDKKEDTPSHLMNDFLGAMLFPHLDQKSEKHFISFAKQPRLQFLNKKKTSAGLIKNLFCPAHSSQTIKFFGGISAIEYERERSKNSGFVIHPWSKLRQYWDLFMMATLVINMVVLPLDISFFTYKPERGNKNNATNNISYNNPDISNTFVSFHIASDVVCLIDILMNFRTGYRASPEKSDFQLNGNKIANHYLRTWFPVDFISTLPLHHILILSVGDWDSGDDITFNLQGATRVFKVLKVLKLLNLLKLLRLSRIIRNVSLYEEVYCWAVGFLRYIKLIGMMLLVAHWNCCLHFLVPMLQNFPDNCWVKLANLEHSPWYIQYGWALFATLSHMLSSGYGRSNPVILSEAIVTIISMVTGATFYALFIAHS…	RQYWDLFMMATLVINMVVLPLDISFFTYKFVSFHIASDVVCLIDILMNFRTGASEKDFQLNGNKIANHYLRTWFPVDFISTLPLHHILLLLNLLKLLRLSRIIRNVSLYEEVYCLRYIKLIGMMLLVAHWNCCLHFLVMLQNFPDNCWVKLAYIQYGWALFATLSHMLSSGYRSNPVILSEAIVTIISMVTGATFYALFIAHSMSYIAQSESSKSSYKEKYRQIKEYMAFRNLPISLQERVSNYYEQKYHEEMVLSQISPPLRKEIISYTCRDFVKNSFKVGSPEFISAVLRKLSFDVYLSGDVIYSEGTTATEMFFIRKGSVEITTGKFINLNAGDHFG
Nvec_NvHCN1	HCN	Nematostella vectensis (starlet sea anemone)	KT580854	MVKKDINDARCTKCGLIQPCPCVTDKNFYGAHDTIEEPLVIFNKRPRRHTTPLPGAEAFQHEKVFRKRSNIVEVAKTADNVARAGAHHQRFASRTLSYIREIFNANPDNKLALKLFGNKAAVMLEQRRQSQQGKGVIHPFSTFRWYWDILLIIFIFMHVLLLPVSIAFLSDDLSIHWLILNGVSDVFFVVDIFLNFRTGIVDPNNQEEVILDKKVISMMYLRGWFIIDLASSLPFDYAYFIASSTTEEQTLLRASRALRILKLAKLLSLLRLLRVSRLVRYMTRFEELLNIAKGQLRIMKLICCMLVLSHWNGCIQFFVPYLQEFPDDSWVSTSNLKTASPGEQYSWSLFRALSHMLCIGYGHYPPQNLTDLWLTVCSMTAGATFYAVFIGIMSSLIMS…	RWYWDILLIIFIFMHVLLLPVSIAFLSDDWLILNGVSDVFFVVDIFLNFRTGIVDPNEVILDKKVISMMYLRGWFIIDLASSLPFDYAYFIASAKLLSLLRLLRVSRLVRYMTRFEELLQLRIMKLICCMLVLSHWNGCIQFFVPYLQEFPDDSWVSTSPGEQYSWSLFRALSHMLCIGYGYPPQNLTDLWLTVCSMTAGATFYAVFIGIMSSLIMSIDSSGRLFNEKLNQVEEYMRYRKLPLRIRLQVQDFYEHRFEDAILTELSKNLRETILVHNIKPLLTTVPFFSGASISFITDIVTKLKFEVFLNGDYICRSGHRGDKMYFIQKGIVDILTREGALSLGDGSHFG
Ofav_HCN1	HCN	Orbicella faveolata (star coral)	http://montastraea.psu.edu/genome/	MASNRKDINDTRCKTCGLIQPCPCDAEKSIHDADKREKGVEQPIIIINKRRLSKGRRHSFPEPGLHGGNEPGEARGRPSQDQQSTVETLTRHANLQSSLSTASRGGRALTYLRDIFAANPDNKMALKLFGNKAAVLIEQRRQEQKGKGVIHPFSTFRWYWDILLICFISMHVILLPVSISFLSDDLSLHWLILNGISDSIFLIDICLNFKTGIVDPNNQEEVILDKKVIRRKYLRGWFLIDLLSSLPFDYAYFIVSSSSAEQTLIKASRALRILKLAKLLSLLRLLRVSRLVRYIKRFEELLNIASGQLRILKLIGCMLLLSHWNGCVQFLIPYLLEFPDNSWVVINGLKDKSPASQYSWALFNAMSHMLCIGYGRYPPQTIPEVWLTLCSMTIGATFY…	RWYWDILLICFISMHVILLPVSISFLSDDWLILNGISDSIFLIDICLNFKTGIVDPNEVILDKKVIRRKYLRGWFLIDLLSSLPFDYAYFIVSAKLLSLLRLLRVSRLVRYIKRFEELLQLRILKLIGCMLLLSHWNGCVQFLIPYLLEFPDNSWVVINPASQYSWALFNAMSHMLCIGYGYPPQTIPEVWLTLCSMTIGATFYAVFIGIMSSLIMSIDSSGRLYNEKLSQVKEYMRYRKLPLRIRLKVEDYYEHRFEDIILNELSKALREDILVHNVSPLLHTVPFFRNATRQFLADIVSKLKFEVYLTGEYICRTGRKGDKMYFIQRGIVDVLTKDGILSLGDGSHFG
Ccan_HCN	HCN	Corticium candelabrum (sponge)	http://montastraea.psu.edu/genome/	AWKMFGTKSSILREKKRQKRHRQWVIHPYSCFRWYWDLLMVLLLFVTVVTLPVSIAFYQDENPIHWSVLYCFTDFIFLVDLSLNFRTGIIEKDCYDQVILDLKEITRRYIKGWFVIDLMSSIPFDYFTLIAASARPENVDFNVSLFKASRALRILRVAKLLSLIRLLRISRLLRYLQRWEELFDIAGSVLRIVNLIGTMLLLAHWNGCIQFLISYLQGSPENSWIALYRLQGQPVSVQYTWSLFKAISHMLCIGYGRFPPHTVGEAWLTILSMLAGATFYAIFIGHMSSLLMHIDSSGRLYNEKWNQMKEYLKYRKIPAKVKQRISDYYEHRYRGKFFDEQCILHDLSPPLRADVVKHNCSVLIKAVPFFKDADDTFLTQILAKLTFQVYLPDDVIVEE…	RWYWDLLMVLLLFVTVVTLPVSIAFYQDEWSVLYCFTDFIFLVDLSLNFRTGIIEKDQVILDLKEITRRYIKGWFVIDLMSSIPFDYFTLIAAAKLLSLIRLLRISRLLRYLQRWEELFVLRIVNLIGTMLLLAHWNGCIQFLISYLQGSPENSWIALYVSVQYTWSLFKAISHMLCIGYGFPPHTVGEAWLTILSMLAGATFYAIFIGHMSSLLMHIDSSGRLYNEKWNQMKEYLKYRKIPAKVKQRISDYYEHRYEQCILHDLSPPLRADVVKHNCSVLIKAVPFFKDADDTFLTQILAKLTFQVYLPDDVIVEEGSAGDYMYFIQHGIVEVSTGDGLLQLTEGDHFG
Sros_HCN	HCN	Salpingoeca rosetta (choanoflagellate)	XP_004991538.1	MPPPGLRRNGHAPGCTASGCVDNNGAPPTMEEPESQRSSQLGPDDDEKVRGSIFQVSSTNLFALKMYGSAQGVTCEIARQQKLPKFVIHPYSTFRWYWDVLMVLLLSFTVTSIPVAISFFSDGMGTAWFVVSCIVDSIFILDIFVNFRTGIAKQDAPHEVILDHRAIVRHYLRGWFAIDLISSLPLDYIITAAANYRYDSPSYLKASRALKVLRMTRLLTLLRLLRVTRMFRLFSRWEETFNLSAAWLRMSKLVTMMLLMAHWSGCLQFLAVQLADFPPSSWVAINGLVDAPVSAQYTWALFNALSHMLCIGYGKFPPQSVSEVWLTIGSMVIGASFYAVFIGQISSITLSVDSASRNYNEKVKEVVEYLRAQKVPSSLRQRVFDYYEYRWPQHKFFDE…	RWYWDVLMVLLLSFTVTSIPVAISFFSDGWFVVSCIVDSIFILDIFVNFRTGIAKQDEVILDHRAIVRHYLRGWFAIDLISSLPLDYIITAAATRLLTLLRLLRVTRMFRLFSRWEETFWLRMSKLVTMMLLMAHWSGCLQFLAVQLADFPPSSWVAINVSAQYTWALFNALSHMLCIGYGFPPQSVSEVWLTIGSMVIGASFYAVFIGQISSITLSVDSASRNYNEKVKEVVEYLRAQKVPSSLRQRVFDYYEYRWERNILKELSPGLHNDITKHNCQPLVQSLPFLRNADPELIEAVTTKVVFQVSMPSEVIIKAGTYGSELYLLQYGTVEVVLPGGDVRLHDGSFFG
Dgla_HCN	HCN	Dryodora glandiformis (ctenophore)	http://montastraea.psu.edu/genome/	ITAGNKSKILSLFEADFTNNRIKTFYNGAVGVLEDRKRQDKIIREDKIYIIHPLSTFRLVWDTLLLLAIFITMIILPIKLAFFKILDTEFSREKVDSERSNWYPLILSIDFVFMIDVCLSFFTGTIDQRSNPPKINLDRRWIQRRYLRTWFIPDLLSSIPFDVIGSEIAASVAGSGASSEGVSAAVTASRALLVAKILKLFSLVRVLRLGRLHFILKLWIRIFEISPLIIKIVQLLGFFFMIAHWSACFQFFVVYARGFPLKSWPVLLGIQDAPLLDQYTWSLFRSLSHMITIGYGKDPPGEVAEVILIIPSMLSGAFFYMMIVSQMTRTISMFAIGAVKYTEKLKDIDNLASKYSLDNDVHQRMHEFFHHKYGGEIHDDDEILNDLPLALKIDVIKSI…	RLVWDTLLLLAIFITMIILPIKLAFFKILWYPLILSIDFVFMIDVCLSFFTGTIDQRKINLDRRWIQRRYLRTWFIPDLLSSIPFDVIGSEIALKLFSLVRVLRLGRLHFILKLWIRIFIIKIVQLLGFFFMIAHWSACFQFFVVYARGFPLKSWPVLLLLDQYTWSLFRSLSHMITIGYGDPPGEVAEVILIIPSMLSGAFFYMMIVSQMTRTISMFAIGAVKYTEKLKDIDNLASKYSLDNDVHQRMHEFFHHKYDDEILNDLPLALKIDVIKSIHSELMDNVFFLTTACDGFIEQFILSAKPAVYMTGDIVVRSEDVIEHLFVITKGVVSMEFTTPGNLINRFGFFG
Nvec_EAG	EAG	Nematostella vectensis (starlet sea anemone)	AIQ80463.1	MPAGRRGLVVPQNTFLENIVRRSNGLHPNFILGNAQILGNPIVYASDGFCKLTGFSRSEVMKKSSDCTFLHGEHTSNESMKEIHDALINKQALQLEIIIYKKDGLAMWVLLHIGPIVNEKGEVVLFLMTIKDITEYKDPIPGTDQGGAKGWARLNKSLTRHKTVLVAFKQKSASQKNAQQITHLMSLNDDIIPQYKQEIPETPPRVILHYNTFKTSWDWVILILTLYTTVSVPFMVCFAYNSEPLNILDMIVDWLFIADIVLNFHTTYVGKDGEIIDDPRLIRLNYLKTWFVLDLVSSLPYGVLYFIPKSEMEQTEIANLLSFLRVFRLLRLGRVARKIDKYLEYGASTFFLLMLSFCLVAHWMACMFYVIATKYDKYDVHCWLYILADQIGMQYKKNG…	KTSWDWVILILTLYTTVSVPFMVCFAYNSLNILDMIVDWLFIADIVLNFHTTYVGKDEIIDDPRLIRLNYLKTWFVLDLVSSLPYGVLYFIPKLSFLRVFRLLRLGRVARKIDKYLEYGASTFFLLMLSFCLVAHWMACMFYVI-ATKYDKYDCWLYILIAARYVSALYYTLTSLTTIGFGISPNTTAEKLFGCVTMLLGSILFSLIFGQVSAILQQSQKNTAKYHSIIDNMRQFSKLYKLPSVLADRIIDYFMSTWTDEVLKYCPKDLQADICVHLNRVVLENNLAFRDAPMGVKRAIARNFWICHVAPNDRIIHHGESLDVLYFIARGSLEVKQGEAVVLLGEGDVFG
Ofav_EAG	EAG	Orbicella faveolata (star coral)	http://montastraea.psu.edu/genome/	MKKNCDCSFLYGQQTDPETIRELHNALQAKTAIQKEFIAYKKDGTPMWVLFHLGPIKNEKGEVMLFLVTLKDITEYKDPIVGTDNGGPKGWARLNKTLTRHKSVLVAFKQKTSTQRNAQQISSLMSLNDELLPDYKLDVPHTPPRVILHYTTFKTTWDWIILFLTLYTTISVPFLVCFAFEHKAVSIIDLFVDWLFLADIALNFHTTYVGKDGEVIDDLKMIRWNYMRSWFFLDLVSSLPYGVLAFITKDSETNATTLLGFLKVFRLLRLGRVARKIDKYLEYGASTFFLLMLSFCLVAHWMACIFYLIATGYDKYEPHGWLQALGRTVGEPYKLKNGTDDVDPTTGPTIPSKYVSALYYTLTSLTTIGFGNIAPNTTAEKLFGCITMLLGAILFSLIF…	KTTWDWIILFLTLYTTISVPFLVCFAFEHVSIIDLFVDWLFLADIALNFHTTYVGKDEVIDDLKMIRWNYMRSWFFLDLVSSLPYGVLAFITKLGFLKVFRLLRLGRVARKIDKYLEYGASTFFLLMLSFCLVAHWMACIFYLI-ATGYDKYEGWLQALIPSKYVSALYYTLTSLTTIGFGIAPNTTAEKLFGCITMLLGAILFSLIFGQVSAILQQAQKNTAKYHSIIDNMKQFSKLYKLPTELATRTIDFFMSTWTDEVLKYCPKDLQADICVHLNRIILENNPAFRDANTGVKRAVARNFWISHVAPGDRIIHHGESLDVLYFIARGSLEVKQGDTVVLLGENDVFG
Nvec_ELK	ELK	Nematostella vectensis (starlet sea anemone)	AIQ80464.1	MPMRRGRFAPQNTFLETIAQKFDHGNSNFVLGSAQEKNNYPIVYCSDGFCELTGFTRTELMRRTCACNFLYGLETNQEDVRNIQNALKTQKELKKEVIFYRKNGSHFFCLLDIVPIKNEKGTVVLFLVSHKDVTKRKQSGEATHDRDENASGRTGPGERKLTRSRSRKFSRDVLLHLSRQYQQSNSATKPQSRRPTKRSRSFSFTSERLPLYKRETTKKSKLLFLHYSNVKSLWDWWVLILTFYIAIMVPYNVAFSRHGKARDLIIVDMVIELFFILDIVVHFRTTFVNKAGRIVYEQKAIAIHYLKGWFILDFLAALPFEALYFINKSWGFLVQLLKCGRLLRLFRVVRKLHRYTEYSTVLLTLLMLAFAMVAHWLACIWYVIGLEEVSHNSTISWLY…	KSLWDWWVLILTFYIAIMVPYNVAFSRHGLIIVDMVIELFFILDIVVHFRTTFVNKARIVYEQKAIAIHYLKGWFILDFLAALPFEALYFINKVQLLKCGRLLRLFRVVRKLHRYTEYSTVLLTLLMLAFAMVAHWLACIWYVIGLEEVSHNSSWLYQFEGSAYVTALYFILTSMTTVGFGVSANTRAEKAFAVVVMLIGALMHAAIFGNVAAIIQKLYANRVRYHSRSNEIKQFIRVHHIEADLANRLEDCFHTTWTREILTTFPYELQADVCMHLYRGLLDLP-VFSQAPRGLFRMVSLKVSPVYIGPGEYLLTQNDVINSIYYIASGSMEVLQGESVAILGKGDLFG
Ofav_ELK	ELK	Orbicella faveolata (star coral)	http://montastraea.psu.edu/genome/	MPIRRGRFAPQNTFLETIAQKFDRGNSNFVLGSAQEKNNYPIVYCSDGFCELTGFSRSELMRRSCGCNFLYGLETNQDDKTNIQKALKAQVELKKEIMFYKKNGSPFWCLLDIVPIKNEKGNVVLFLASHKDITKRKISGEFSEQDVAPLGNSSPKLSRSRSRKFSRDVLLHLSRQYQQSTSPANKTNPRRPIKRARSFSFNSERLPQYKRESDKKSKFLFLHYSATKGFWDWWILILTTYIAIMIPYNVAFRRNDRKRDLIIFDMVIELFFIMDIVVHFRTSFVDLSGRIIYDQKKIAIHYLKGWFILDFLAALPFEALYFVNHTWASTAFDRKGSTFNEGFLIQLLKCGRLLRLFRVVRKLHRYTEYSAILLTLLMIAFAMMAHWLACIWYVIGLSE…	KGFWDWWILILTTYIAIMIPYNVAFRRNDLIIFDMVIELFFIMDIVVHFRTSFVDLSRIIYDQKKIAIHYLKGWFILDFLAALPFEALYFVNHIQLLKCGRLLRLFRVVRKLHRYTEYSAILLTLLMIAFAMMAHWLACIWYVIGLSEVSDNSSWLYALEGSAYVTALYFTLTSMTTVGFGVAANTNGEKVFAVVTMLIGALMHAAIFGNVAAIIQKLYANRVRYHSRANEIKQFIRVHRIDQDLANRLEDYFHTTWTSEILTTFPEELQSDVCMHLYKGLLELN-PFNQAPRGCIKMLSLQVRTVYIGPGEVLLAQNDVINAIYYIASGSMEVLQGESVAILGKGDLFG
Nvec_ERG1	ERG	Nematostella vectensis (starlet sea anemone)	AHX24685.1	MPVKRGLVAPQNTFIQTIIKKFDGSPDRNFVLGNAQADGLPIIYCNEGFCELTGYSRAELVQRNCSCDFLCGQGTNEVAKQDVKNALKGTVERHIEILYYRKDGSPFLCSVLVAPVKDEAGRVSMYIVNHEDVTWSPNRDDVINHTTCFNFTKPSRHVVSFKRRNVEKDERESLESGSGHYKKVERPNSLPTSSANSTVQSPEFIPLMSIHPPTPPECSEEPDTRSLLPDRRVSSSLNNLHCDSPGMQRAELFMNDSTRLPPHSLAAAFRPDADNLFLPIKPQIASAASDTTLWKTRSQHSSDQNMDMYNSMMKLSPNLQPVIQQGKREKVAQVMSLGADVLPEYKLQAPNIHPWTILHYSVFKAFWDWLILFLVIYTAIVTPYMASFILTRDKMRDEL…	KAFWDWLILFLVIYTAIVTPYMASFILTRLVILDYLVDVMFIVDIFINFRTTFVDSNEVVSHPCRIAVHYFKTWFVIDLMAAIPFELLIMVGNIGLLKTARLLRLVRVARKLDHYSEYGMAVLCLLMCSFALLAHWLACIWYAIGNLERQRTNGWLDVLIESKYITALYFTLSSLTSVGFGVSPNTNAEKIFSICVMLIGSLFYAAIFGNVAAIIARLYSNTARYHAQMQRVREFIRFHQIPNPLRQRIEDYSHHIWMDQVLGGFPECLQADICLHLNANVLTTYRAFTSASQGCLRSLALKLRTTHLPPGDFIIYQGDEISHLYFLVRGTVEVLKDDTIMILGKGDSFG
Ofav_ERG1	ERG	Orbicella faveolata (star coral)	http://montastraea.psu.edu/genome/	MPVKRGLVAPQNIFIQTIIKKFDGSPDRNFVLGNAQVADLPIIYCNDGFCELTGYSRAELVQKHCSCDFLCGENTNEFSAREVKEALRGQEEKHVEILYYRKDGTSFLCSVLIAPVRNEEGTAVMYIINHEDVTWSPDRDEVTLPKSCFQFPLQVNRIPAAIRRKKKEYNGAATDEDDNQSAKSSRDPETFFTYTSSGTSEVESPSFIPVMSVHPPTPTGSVPSPREHPSPASSPEQQPSRKSPLLKSSSLDDMSKISKNARGESESLIKPVASPASNPGNMLYIPELKGRLSAAVSESSLWNSRNKPWLDGTNMDFRGSTLIASQGLQQLVHPRKTEKVAQVMSLGADVLPEYKLQAPKIHPWTILHYSPFKAFWDWLVLFLVIYTAIVTPYVASFIL…	KAFWDWLVLFLVIYTAIVTPYVASFILTRLVIVDYIVDVMFIVDIFINFRTTFVDANEVVSHPCRIAVHYCKTWFVIDLVAAIPFELLIMIGNIGLLKTARLLRLVRVARKLDHYSEYGISVLLLLMCSFALLAHWLACIWYFIGNIEHELEDGWLDSLLQSKYITALYFTLSSLTSVGFGVSPNTNTEKIFSICVMLIGSLFYAAIFGNVAAIIARLYSTTSRYHAQMQKVREFIRFYQIPSPLRQRVEDYAHHVWMEQVLKHFPECLQADICLHLNASLLQSYPAFTSAPLGCLRAFALRIKTTHLPPGDYIIYQGDEVNHLYFVIRGTVEVLSSDVIMILGKGDSFG
Nvec_CNG1	CNG	Nematostella vectensis (starlet sea anemone)	XP_001627493.1	GNRSSSRVRFSDAVSEEEEAAAAVPNKKKTRYWSKGDRRYSEAEKAFLSRARIRSVVRREGKQEKFGWLKYFDPGGDRLYFWLLVVSLAVLYNCWAIILRTAFPQINDKITYIWLILDYSCDLIYIADILVSMRTGFLEEGILQTCSTKMRRHYLHTYEFYLDAGALIPLDIAYIFIEHEPAFRINRILKFHRFWHFLDRTESRTTFPNVVRLASLVQFILLIIHWNACIYFIVSREIGFGSDVWVYPGVRQEILNSSENTISRMYIYSFYWSTLTLTTIGEVPPPYSEVEYIIVTLDYLIGVLLFATIVGNVGNIITNLNATRLDFQNKMDGIKAYMRFHKIPQHLQRRVIKWFDYLWTYKKHPDEEEILLSLPDKLRAEIAINVHLDSLRKVAIFQD…	LYFWLLVVSLAVLYNCWAIILRTAFPQINWLILDYSCDLIYIADILVSMRTGFLEEGILQTCSTKMRRHYLHTEFYLDAGALIPLDIAYIFIEEPAFRINRILKFHRFWHFLDRTESRTVVRLASLVQFILLIIHWNACIYFIVSREIGFGSDVWVYPGISRMYIYSFYWSTLTLTTIGEVPPPYSEVEYIIVTLDYLIGVLLFATIVGNVGNIITNLNATRLDFQNKMDGIKAYMRFHKIPQHLQRRVIKWFDYLWEEEILLSLPDKLRAEIAINVHLDSLRKVAIFQDCEAGFLCELVLRLRSQLFSPGDYVCRKGEVGREMYIVNRGKLEVVSEHGTKVLEAGSYFG
Ofav_CNG1	CNG	Orbicella faveolata (star coral)	http://montastraea.psu.edu/genome/	MNEGTSRTSRVRFSANPDTFSEEEEADIRHKRLLRYWYKGGRRYSEAEKAFLSRVRIPSVGLLSDGETKVGWLRFFDPGGDRLYYWLLIVSVAVVYNSWVLILRTSFPELHKRREIVWMVIDYLCDIIYVLDFFVSSRTGYMEDGIMQKDIQKMRKHYVHTRAFYLDAMSVVPLDIAYFFIEREPAIRMNRLIKYHRFWHFLDRTESRTSYPNLFRLASLMQFILVIIHWNACIYFIVSRKIGFGSDSWVYPGIKEGGGNLTDLHMSLTRKYIYSFYWSTLTLTTIGEVPPPHSNEEYLIVTIDYLIGVLLFATIVGNVGSIITNQNAGKVDFQNKMDGIKSYMRFHKIPQHLQQRVIKWFDYLWMNKKHPDEEELLQSLPDKLRAELAIHVHLDSLRK…	LYYWLLIVSVAVVYNSWVLILRTSFPELHWMVIDYLCDIIYVLDFFVSSRTGYMEDGIMQKDIQKMRKHYVHTAFYLDAMSVVPLDIAYFFIEEPAIRMNRLIKYHRFWHFLDRTESRTLFRLASLMQFILVIIHWNACIYFIVSRKIGFGSDSWVYPGLTRKYIYSFYWSTLTLTTIGEVPPPHSNEEYLIVTIDYLIGVLLFATIVGNVGSIITNQNAGKVDFQNKMDGIKSYMRFHKIPQHLQQRVIKWFDYLWEEELLQSLPDKLRAELAIHVHLDSLRKVEIFQDCEAGFLSELVLRLRPQLFSPGDYVCRKGEVGREMYIVNRGKLEVVSETGTKVLEAGSYFG
Nvec_CNG2	CNG	Nematostella vectensis (starlet sea anemone)	XP_001631981.1	DKVVRFENCARADDEPILSLGKSTSQVEQANGQSSSLDVQGSIETLSVTESHGRWKGLTTRIRTALAVKNAVKPARTRRRSLWRAPTETVDPFIQKFSTRSDRKTTPPKRKSSHKPQNRNAAEKDNLSTVVELDSKELESDCTSVYEYDTSWSAVLKEIPTVIAPDGRFMYIWFYFVVFAIRYNLWVVILRIAFPAAQDEFTVAWLVFDYFCDFLYVLDIIINFRTGFLEEGILVVDAKRVARHYAVSKNFIADLLSVFPTDILCVLYPERLPMLRINRLIKAYKSFRIKSLMESHTTYPTFLRVFFLLHLMFLLINWNAGFYIMISRTEGFGTNAWVYPGNGSLYQQYLKSLYWSTLTLTAIGDLPSPATNFEYLYTIACYLCGVFMFATIVGNAGSI…	MYIWFYFVVFAIRYNLWVVILRIAFPAAQWLVFDYFCDFLYVLDIIINFRTGFLEEGILVVDAKRVARHYAVSNFIADLLSVFPTDILCVLYPLPMLRINRLIKAYKSFRIKSLMESHTFLRVFFLLHLMFLLINWNAGFYIMISRTEGFGTNAWVYPGLYQQYLKSLYWSTLTLTAIGDLPSPATNFEYLYTIACYLCGVFMFATIVGNAGSIIVNRNANRLDFERQREGTNNYMRKNRVPKDLQRRVLMWYDYSWDLNSLTLLPDKLKTEIALHVNLETLRKVTFLQKCQPEFLHDLVLMMKLRIFTPGDFICRKGEVAREMYVIIDGKIEVVGEVGQVVLSGGDFFG
Ofav_CNG2	CNG	Orbicella faveolata (star coral)	http://montastraea.psu.edu/genome/	MEKAVRFENNEQSDDEDELHNTGQVSNGGHSNSNSTVTEDKIKHKQSTLKDSDSVESVGRWRTVTKQIRNAVFVKNSVKPSRSRRRSTVKSSVTVDPFLQKFSTRDNRKVTPPNRKRSKASSKSSSTDNVLSKVNSADGSRRATLEIEKEIDSELASGSVYEYDQTIRWKDKKPIFDPDGLHLCVWFYVLVFAIRYNLWALITRIAFPEAQTGVLKIVWFLFDYFCDAIYALDIAIAARTGFLEEGILVMDTKRVYKRYIHSVEFIADVVSLIPTDVLYAAFGPLPLLRVNRIVKGYKSFRIKSVMESQANYPTFLRVFFLMHLMFLLIHWNAAFYYMISRAEGFGTNEWVYQGNGSLYQQYLQSFYWSTLTLTAIGDLPQPTTNLEYVYTIACYLTGV…	LCVWFYVLVFAIRYNLWALITRIAFPEAQWFLFDYFCDAIYALDIAIAARTGFLEEGILVMDTKRVYKRYIHSEFIADVVSLIPTDVLYAAFGLPLLRVNRIVKGYKSFRIKSVMESQAFLRVFFLMHLMFLLIHWNAAFYYMISRAEGFGTNEWVYQGLYQQYLQSFYWSTLTLTAIGDLPQPTTNLEYVYTIACYLTGVFMFATIVGNAGSIIVNRNAVRMDFEKQRENTKQYMKKHNVPKDLQRRVVMWYDYSWDLNSLTLLPNKLKTEIALHVNLETLRKVTFLQKCQPEFLHHLVLQMKLRIFTPGDLVCRKGEVAREMYVIIDGKIEVIGDQGQVVLSGGDFFG
Nvec_CNG3	CNG	Nematostella vectensis (starlet sea anemone)	XP_001641603.1	SFVIDPEGGLCYTWAALVTFAVFYNFCIVLLRIAFKEVRNELFYRMIYWPLDVISDIIYLVDILVQFRTAYRDDHGIMINTPKLLALNYCSKIPFFLDALSVFPLETTLPFTLVQPSVWFRCLRLLKWHCVLRFFVISDLRTNKPNRLRVVKLALYLGLALHWVACGYYMISEYEGLGSNSWVYPEASGEDGKKYIKSLYWSILTLTTIGETPEPSTNLEHVFTSAMFLFGIFVFAAVVGNVGDVISNMNAARTDFQTKMDYIKSYMEHHKVPEDLQNRAKRWAYYAWSRHSDALGMLPLRLRAELAIHVHLATLKKVKIFKDCDEGLLCELVLKLRPQIFSPGDYICRCGEIGREMYIINHGKVEVVVPDSTTGEKIVVASLTEGNYFGEISLLRLDE…	CYTWAALVTFAVFYNFCIVLLRIAFKEVRYWPLDVISDIIYLVDILVQFRTAYRDDHIMINTPKLLALNYCSKPFFLDALSVFPLETTLPFTLV-WFRCLRLLKWHCVLRFFVISDLRTRLRVVKLALYLGLALHWVACGYYMISEYEGLGSNSWVYPEDGKKYIKSLYWSILTLTTIGETPEPSTNLEHVFTSAMFLFGIFVFAAVVGNVGDVISNMNAARTDFQTKMDYIKSYMEHHKVPEDLQNRAKRWAYYAWHSDALGMLPLRLRAELAIHVHLATLKKVKIFKDCDEGLLCELVLKLRPQIFSPGDYICRCGEIGREMYIINHGKVEVVVPDSTTSLTEGNYFG
Ofav_CNG3	CNG	Orbicella faveolata (star coral)	http://montastraea.psu.edu/genome/	MANLWSVAREWFRKQNPRRNITPRKISTVLEILQTQEEAKDHVYYDALRRISASKDEKTANGCAKSSSLQNIAEEDKVSSPHSSRRSIIKYIGSVGEPIKKVLRSERLVFDPEDDIYYLWMGVVAAIVIYNFWTVILRIAFTEMSEESLSRYLFWWGDVFADGLYACDICVQLRTAYRDEHGIMIKDPVQLREMYTKNRRFKVDIICLLPLETLSSLTFFPCQISLLRLSRLLKWHSVETFFFLSDYRTSKPNRLRAFKLILYLSVAMHWVACLYYTISEYEGLGTNDWVYTETEKGGDRFVRKYVKSFYWSVLTLMTIGETPSPQTNVEYIFTGCMFLLGIFVFATVVGNVGDVISNMNAARTNFQARMDSIKQFMEHHNVPHALQTRVKRWAHYAWS…	YYLWMGVVAAIVIYNFWTVILRIAFTEMSFWWGDVFADGLYACDICVQLRTAYRDEHIMIKDPVQLREMYTKNRFKVDIICLLPLETLSSLTFISLLRLSRLLKWHSVETFFFLSDYRTRLRAFKLILYLSVAMHWVACLYYTISEYEGLGTNDWVYTEFVRKYVKSFYWSVLTLMTIGETPSPQTNVEYIFTGCMFLLGIFVFATVVGNVGDVISNMNAARTNFQARMDSIKQFMEHHNVPHALQTRVKRWAHYAWEGTSLEMLPERLRTEIAIHVHLDTLRKVKIFKDCEQGLLCELVLKLRPQIFSPGDYICRCGEIGREMYIINNGKVEVVIADSNTSLSEGNYFG
Nvec_CNG4	CNG	Nematostella vectensis (starlet sea anemone)	XP_001627476.1	PEIPKVVVESAENSSSFASSVLKVLSMQRFYSNSGRMPRDTWLEKYTXXDDWDWRRPLMRMTPSPTSQPPSPALEKLGSAQNAPDIEAEPADLPRSRCIPLVLDPSGTFYFLWLLTVSLGVIYNYWALIVYVAFPSVHEANLKTCIAVDYTFDSIFFLDTLVQFRVGFLEHGVMVVGCWKLTKKYGCSFGFMLDLISILPFDVLYLYLGVLPILRFNRLFKAHRFLLFCDRGEIYSGRPKLFNLAKLIHYLFLIIHWVACVYFILSRYEGFGTDEWLHPRLDGQLSKLSMQYLYSLYRSSVSMTTVGAGVIGTIATPRTELTLCFVIVTYLTGVLIFATIVGNAGDMIVEMRRSRERYLRKLNGMKEYIEAYQLPAHLKKRVIHWFDYLWRHKRDMNEQ…	YFLWLLTVSLGVIYNYWALIVYVAFPSVHCIAVDYTFDSIFFLDTLVQFRVGFLEHGVMVVGCWKLTKKYGCSGFMLDLISILPFDVLYLYLGLPILRFNRLFKAHRFLLFCDRGEIYSLFNLAKLIHYLFLIIHWVACVYFILSRYEGFGTDEWLHPRLSMQYLYSLYRSSVSMTTVGAGATPRTELTLCFVIVTYLTGVLIFATIVGNAGDMIVEMRRSRERYLRKLNGMKEYIEAYQLPAHLKKRVIHWFDYLWEQELFHKLNDNFKAEIAIHVNLDTLIRVEMFHDCDPGFLHELVLKLRPVICSPGDFICRQGEKGREMYIVNKGSLEVLDEKETVTLSAGSHFG
Ofav_CNG4	CNG	Orbicella faveolata (star coral)	http://montastraea.psu.edu/genome/	MERPTQLAPDDSSLSPGNHATDPVETSGPQIPRVVIESTGQTRFAGSVLRVLSLQKFYKKTGRRSRDSWLERYTGTYQDDKDWRRPLMRRSASNSPQVQSPTSEGTASSRDTSDVLPDKTSRWRCHFTFVFDPSGDVYFFWLLTVVLGILYNYWTIIFRVAFFVKEQKYVIPFMAIDYSCDFIFLLDIIVQFRTGYFVDGKIVTDTKQLAKRYVKSLGFFLDCVSILPIDLLFLVLGPRPSLRFGRLLKAHRFFLFCDRVEIYSGRPKLFNLLKLIHYLFLIIHWVACLYFLLSYMEGFGADKWVHPSLENQWAGVGPQYLYSLFRSLVSMTTVGTGKQVTPQTTMSLLFCIFTYLCGVLIFATIVGNAADMIVDLRRRREKYHRKLDGMKEYIAANQL…	YFFWLLTVVLGILYNYWTIIFRVAFFVKEFMAIDYSCDFIFLLDIIVQFRTGYFVDGKIVTDTKQLAKRYVKSGFFLDCVSILPIDLLFLVLGRPSLRFGRLLKAHRFFLFCDRVEIYSLFNLLKLIHYLFLIIHWVACLYFLLSYMEGFGADKWVHPSVGPQYLYSLFRSLVSMTTVGTGVTPQTTMSLLFCIFTYLCGVLIFATIVGNAADMIVDLRRRREKYHRKLDGMKEYIAANQLPMDLQRRVIQWFDFAWEEELFQQLNDNFRAEIAIHVNLDTLKKVKMFEHCDPSFLRELVLKLKPMLCSPGDHVCRQDEIGREMYIVNQGELEVVNKSGAVKLSAGRHFG
Nvec_CNG5	CNG	Nematostella vectensis (starlet sea anemone)	XP_001626733.1	MFFWLYIVSVAVVYNWVFIIARQCFSQLQVRFMTLWFVMDYICDIIYGMDIMVEFRTAYLDQGLLVRDLKKLRQNYLATVKFKLDMISILPFDFLYFGLGTRFTLCRLLRLLRIHRVVKLFQRGETKSSYPNLLQTFAVVLVILLVFHWNACFYFAISESIGFGSDKWVYPNLSSNNYDKLSRQYLYSFYWSTRMMITGESENPPETDMELLFVVADLTVGYLTFAALVGQFGAILGHIMRARVEFITHSNSIKQYMNNHKVNNDLQERVISWIDYMWHKKRSLDHERILKKLPEKLRGQIAVHVYLAVLRHVPVFADCEPGLLREIVVKLRSQVFSPGDYICRKGDVGREMYIVNSGCLQVVGDDGTTVLAILSEGSYFGEISILNLSGIGNRRTAAV…	MFFWLYIVSVAVVYNWVFIIARQCFSQLQWFVMDYICDIIYGMDIMVEFRTAYLDQGLLVRDLKKLRQNYLATKFKLDMISILPFDFLYFGLGFTLCRLLRLLRIHRVVKLFQRGETKSLLQTFAVVLVILLVFHWNACFYFAISESIGFGSDKWVYPNLSRQYLYSFYWSTRMMITGESENPPETDMELLFVVADLTVGYLTFAALVGQFGAILGHIMRARVEFITHSNSIKQYMNNHKVNNDLQERVISWIDYMWHERILKKLPEKLRGQIAVHVYLAVLRHVPVFADCEPGLLREIVVKLRSQVFSPGDYICRKGDVGREMYIVNSGCLQVVGDDGTTILSEGSYFG
Ofav_CNG5	CNG	Orbicella faveolata (star coral)	http://montastraea.psu.edu/genome/	VNFVDPSQAFHFYWLMVVTICVLCNWIFIIARAAFADLQSRSVILWLVLEYFSDLIYIVDIFIQFKSGYLAHGILVRDPKKLHQNYMLKATFKIDCPSILPLDLFYFVGGINMVALRLPRMLRLHRLLELRSTTETLSRFPNFLRLCFLVVMVLLIFHWNACFYFILSRWIGFGSDNWVYPKLTKPGFDSLARQYLFSLNWSSRMLTTGETENPPQTNVELLFVTVDLTVGFLVFAAIVGQFGSMITHMLLVRREFLGQAEALKQYLVFHGIGDDLQRRVVAWFNYMWVTKKSCFDSDNVLCKHPHPLRTEIAVQVHLETLKRVQIFADVEPGLLKEIVLKLRLQVYSPGDYICKKGEPGKEMYIVSSGRLQVMQDDSETVIATLHDGSYFGEISILNL…	HFYWLMVVTICVLCNWIFIIARAAFADLQWLVLEYFSDLIYIVDIFIQFKSGYLAHGILVRDPKKLHQNYMLKTFKIDCPSILPLDLFYFVGGMVALRLPRMLRLHRLLELRSTTETLSFLRLCFLVVMVLLIFHWNACFYFILSRWIGFGSDNWVYPKLARQYLFSLNWSSRMLTTGETENPPQTNVELLFVTVDLTVGFLVFAAIVGQFGSMITHMLLVRREFLGQAEALKQYLVFHGIGDDLQRRVVAWFNYMWSDNVLCKHPHPLRTEIAVQVHLETLKRVQIFADVEPGLLKEIVLKLRLQVYSPGDYICKKGEPGKEMYIVSSGRLQVMQDDSETTLHDGSYFG
